# Supplementary material for: Transglutaminase 3 negatively regulates immune responses on the heart of the mosquito, Anopheles gambiae
Source: Sci Rep. 2022 Apr 25;12:6715. doi: 10.1038/s41598-022-10766-z (PMC9038791; doi:10.1038/s41598-022-10766-z)
Supplement: Supplementary file 2 — Supplementary Information 2. [file 41598_2022_10766_MOESM2_ESM.xlsx]

## Sheet: Fig 1
mRNA level of TGase1
	4 hours post-infection			24 hours post-infection
Naïve	1	1	1	0.38	0.76	1.17
Injured	0.71	1.39	3.08	0.76	0.84	1.38
E. coli	2.24	3.03	6.12	3.06	2.02	5.99
mRNA level of TGase2
	4 hours post-infection			24 hours post-infection
Naïve	1	1	1	0.75	1.08	0.44
Injured	3.85	5.37	0.66	2	1.44	0.3
E. coli	7.22	10.36	10.27	5.07	2.51	1.48
mRNA level of TGase3
	4 hours post-infection			24 hours post-infection
Naïve	1	1	1	0.46	1.42	0.31
Injured	1.21	2.5	1.33	1.54	2.51	0.46
E. coli	3.43	6.48	11.73	9.29	6.51	6.99
mRNA level of RpS17
	4 hours post-infection			24 hours post-infection
Naïve	1	1	1	0.87	0.86	0.94
Injured	0.83	0.93	1	0.96	0.69	1.04
E. coli	0.82	1.03	0.91	0.93	0.78	1.04

## Sheet: Fig 2
Number of periostial hemocytes in dsbla(ApR)-, dsTGase1-, dsTGase2- and dsTGase3-injected mosquitoes that were uninfected (green), or had been infected with GFP-E. coli for 4 (blue) or 24 hours (yellow).
	uninfected																																				4 hours post-infection
bla(ApR)	87	19	46	71	29	51	28	45	98	71	17	39	81	20	20	56	48	61	18	61	196	81	34	106	278	86	41	81	46	91	177	161	155	188	96		190	231	355	168	403	180	201	214	264	305	188	210	260
TGase1	38	52	38	111	40	23	47	8	24	11	96	228	22	29	36	128	85	8	78	108	64	70	144	171	138	261	99	144	186	337	74	94	128	200			179	186	210	331	259	272	245	194	333	241	153	188	165
TGase2	144	89	95	77	112	90	64	145	54	31	30	57	167	92	63	48	127	19	176	102	36	72	48	55	128	167	38	197	81	132	111	118	218	92	135	58	323	400	259	232	166	231	237	219	227	335	157	210	127
TGase3	103	68	59	79	89	85	111	99	51	254	87	81	85	64	66	124	92	78	137	71	188	134	90	75	141	108	74	136	106	113	67	106	92	90	118	53	339	409	335	201	139	539	264	202	383	277	297	250	233
[truncated: 50 more columns]

## Sheet: Fig 3
Number of non-periostial sessile hemocytes on the integument of dorsal abdominal segments 4 and 5 in dsbla(ApR)-, dsTGase1-, dsTGase2- and dsTGase3-injected mosquitoes that were uninfected (green), or had been infected with GFP-E. coli for 4 (blue) or 24 hours (yellow).
	uninfected																																				4 hours post-infection
bla(ApR)	87	19	46	71	29	51	28	45	98	71	17	39	81	20	20	56	48	61	18	61	196	81	34	106	278	86	41	81	46	91	177	161	155	188	96		190	231	355	168	403	180	201	214	264	305	188	210	260
TGase1	38	52	38	111	40	23	47	8	24	11	96	228	22	29	36	128	85	8	78	108	64	70	144	171	138	261	99	144	186	337	74	94	128	200			179	186	210	331	259	272	245	194	333	241	153	188	165
TGase2	144	89	95	77	112	90	64	145	54	31	30	57	167	92	63	48	127	19	176	102	36	72	48	55	128	167	38	197	81	132	111	118	218	92	135	58	323	400	259	232	166	231	237	219	227	335	157	210	127
TGase3	103	68	59	79	89	85	111	99	51	254	87	81	85	64	66	124	92	78	137	71	188	134	90	75	141	108	74	136	106	113	67	106	92	90	118	53	339	409	335	201	139	539	264	202	383	277	297	250	233
[truncated: 50 more columns]

## Sheet: Fig 4
The area of GFP-E. coli in dsbla(ApR)-, dsTGase1-, dsTGase2- and dsTGase3-injected mosquitoes that had been infected with GFP-E. coli for 4 (blue) or 24 hours (yellow).
	4 hours post-infection																																						24 hours post-infection
bla(ApR)	2065.14	2444.97	3378.12	2091.36	4157.34	2048.09	3215.88	1891.66	4224.74	4884.12	966.01	1704.87	1740.65	1882.92	1103.31	648.18	1211.89	1550.94	1593.38	1525.15	770.9	1868.79	3428.87	3043.23	2251.53	1542.62	2266.5	976.82	1693.23	1208.13	1852.96	1644.54	799.6	662.73	3394.35	2167.48	2188.7		296.63	710.15	864.51	824.15	60.75	465.11	356.96	916.93	486.75	888.21	1288.02
TGase1	3003.7	2267.34	3128.52	4250.52	3041.98	5527.72	4758.49	2757	4861.67	2540.25	1888.74	1947	1708.62	2202.86	1821.77	3208.79	1267.63	1797.65	1597.95	2153.35	718.9	1548.03	1201.48	1146.99	2533.18	1261.39	1412.81	1308.41	1188.99	2146.28	1129.5	2588.92	2632.2	1121.61					602.41	805.43	250.86	1211.46	1426.96	720.12	1807.22	907.34	980.57	502.14	1416.56
TGase2	3164.7	6161.35	2819.41	1769.36	2166.24	3744.64	3516.66	2482.84	3448.02	4008.83	2433.74	1611.27	698.51	1677.41	1272.2	1774.76	1270.95	1563.42	926.48	261.25	1884.19	1908.73	1493.95	1280.94	1135.34	976	1528.9	950.63	1908.31	1564.67	1826.34	1339.61	3169.69	3547.44					1249.33	924.4	811.67	2371.76	534.18	564.96	2007.32	315.76	319.93	652.33	917.76
TGase3	4693.18	3576.98	4816.32	3137.67	1775.17	3688.88	2445.39	3428.88	5222.77	4042.5	1592.54	1422.79	1398.26	3130.16	1673.68	2031.44	6597.33	2808.59	4656.16	2255.28	2902.61	2031.86	742.6	3097.72	849.94	1603.76	1174.86	2361.36	1330.02	1257.23	1371.63	2060.99	1189	2104.25	2035.21	1749.38	3017.01	2213.25	412.69	1234.35	530	497.98	517.95	805.02	571.61	651.5	1466.06	660.23	716.39
[truncated: 17 more columns]

## Sheet: Fig 5
The area of melanin deposits in dsbla(ApR)-, dsTGase1-, dsTGase2- and dsTGase3-injected mosquitoes that were uninfected (green), or had been infected with GFP-E. coli for 4 (blue) or 24 hours (yellow).
	uninfected																																					4 hours post-infection
bla(ApR)	0	17.47	0	21.22	0	8.32	13.73	26.2	148.1	54.49	6.66	0	0	4.99	21.63	8.74	2.5	0	47.85	95.27	64.49	0	0	9.99	1778.09	20.8	2.5	0.42	62.4	8.32	0.42	0	18.72	14.56	34.11	0		91.11	97.34	12.89	90.7	118.98	15.81	130.21	8.74	21.63	63.66	801.68	200.1
TGase1	195.12	24.55	32.03	2.91	4.99	21.64	47.01	1487.3	92.78	3.74	12.9	2.08	512.13	11.65	91.11	0.83	14.14	0.42	9.15	5.82	0	14.56	0	9.15	13.31	5.41	75.71	40.77	37.87	3.74	0	6.24	2.5	9.57				3.33	26.22	0	0	105.25	165.99	0	13.73	27.04	2.92	79.88	99.02
TGase2	10.82	0	2.5	108.99	7.07	54.08	27.04	11.65	56.58	39.1	3.33	37.02	7.91	0	5	0	1.25	39.94	86.53	26.63	3.33	0	1.67	11.65	0	3.75	0	2.91	41.6	35.78	0	56.58	0	24.54	8.74	30.37	33.7	17.06	0	24.14	17.89	0	118.57	36.19	0	15.39	195.54	858.27	101.09
TGase3	0	25.8	96.1	8.32	4.58	7.07	48.26	3.33	1.67	275.4	0.83	0	0	0	34.53	3.33	40.77	12.06	76.14	81.96	24.13	0	986.81	0	19.97	8.32	5.41	29.13	0	37.03	0	54.08	5.82	0.42	61.57	41.6		4.99	35.37	0	19.97	7.07	49.09	2.5	129.8	1.25	84.04	738.03	404.37
[truncated: 54 more columns]

## Sheet: Supplementary Fig S1
mRNA level of TGase1
	uninfected				4 hours post-infection				24 hours post-infection
bla(ApR)	1	1	1	1	1	1	1	1	1	1	1
TGase1	0.25	0.625	0.405	0.69	0.425	0.56	0.305	0.54	0.525	0.31	0.18
mRNA level of TGase2
	uninfected				4 hours post-infection				24 hours post-infection
bla(ApR)	1	1	1	1	1	1	1	1	1	1	1
TGase2	0.07	0.85	0.13	0.23	0.005	0.1	0.07	0.095	0.26	0.34	0.085
mRNA level of TGase3
	uninfected				4 hours post-infection				24 hours post-infection
bla(ApR)	1	1	1	1	1	1	1	1	1	1	1
TGase3	0.51	0.23	0.44	0.7	0.56	0.55	0.3	1.16	0.35	0.91	0.7

## Sheet: Supplementary Fig S2
Number of periostial hemocytes in each periostial region of abdominal segments 2-7 in dsbla(ApR)- (green), dsTGase1- (blue), dsTGase2- (yellow) and dsTGase3-injected (grey) mosquitoes that were uninfected.
uninfected	bla(ApR)																																			TGase1
Segment 2	6	0	2	2	0	0	0	0	2	3	0	4	9	3	1	4	2	2	0	5	19	1	4	4	11	6	0	2	1	2	7	9	3	5	1	2	0	0	0	0	2	1	0	2	1	5	10	2	2
Segment 3	3	0	5	12	0	1	0	3	8	4	0	3	2	3	2	4	2	2	2	0	33	5	1	9	19	7	2	4	2	4	10	12	5	8	6	0	2	0	0	0	0	5	0	0	0	8	2	1	1
Segment 4	1	2	1	15	2	6	11	6	2	3	2	5	23	2	5	2	10	4	1	9	57	15	5	19	56	10	17	15	12	10	31	13	11	15	15	4	12	1	5	4	5	0	0	1	1	13	26	4	4
Segment 5	22	3	3	12	4	4	4	16	31	17	5	16	14	1	4	3	13	14	5	5	50	50	0	36	50	13	9	5	9	31	30	37	15	30	6	6	15	6	14	10	0	16	2	2	2	9	54	2	13
Segment 6	28	9	18	19	11	32	9	5	28	12	6	5	17	2	6	26	13	18	10	18	14	4	15	19	79	28	11	15	11	24	52	44	67	24	28	12	14	19	48	10	8	3	3	6	3	22	58	9	2
Segment 7	27	5	17	11	12	8	4	15	27	32	4	6	16	9	2	17	8	21	0	24	23	6	9	19	63	22	2	40	11	20	47	46	54	106	40	14	9	12	44	16	8	22	3	13	4	39	78	4	7
Number of periostial hemocytes in each periostial region of abdominal segments 2-7 in dsbla(ApR)- (green), dsTGase1- (blue), dsTGase2- (yellow) and dsTGase3-injected (grey) mosquitoes that had been infected with GFP-E. coli for 4 hours.
4h post-infection	bla(ApR)																																					TGase1
Segment 2	17	8	23	15	1	1	6	10	2	8	14	18	25	15	9	24	30	12	5	12	9	18	9	11	16	8	4	19	7	6	3	4	15	9	6	4	16	12	11	17	9	6	17	19	6	4	12	10	15
Segment 3	37	18	22	22	50	9	1	8	18	40	27	21	29	33	12	15	24	27	13	34	12	11	20	15	24	10	9	4	22	13	8	11	9	10	16	17	21	19	35	7	12	31	16	19	11	23	23	14	14
Segment 4	33	65	51	15	73	30	41	37	35	50	37	32	44	28	16	25	13	55	23	61	24	27	33	62	36	29	26	47	38	51	63	33	48	13	53	38	30	28	10	15	51	52	62	61	42	79	63	23	34
Segment 5	45	14	91	53	51	59	68	49	91	80	37	57	61	63	41	44	88	65	26	76	35	65	82	74	46	55	49	40	68	84	46	42	59	26	95	49	59	66	45	53	126	102	74	47	45	90	37	41	43
Segment 6	24	57	121	37	129	47	50	50	64	72	42	39	66	48	41	12	70	69	36	58	14	58	53	38	25	20	19	51	56	51	70	83	79	39	52	49	48	27	40	58	65	35	64	60	78	83	44	37	42
Segment 7	34	69	47	26	99	34	35	60	54	55	31	43	35	31	20	29	35	30	31	36	23	34	60	74	35	41	26	26	28	50	60	32	46	46	54	28	43	27	45	60	68	33	39	39	12	54	62	28	40
Number of periostial hemocytes in each periostial region of abdominal segments 2-7 in dsbla(ApR)- (green), dsTGase1- (blue), dsTGase2- (yellow) and dsTGase3-injected (grey) mosquitoes that had been infected with GFP-E. coli for 24 hours.
24h post-infection	bla(ApR)																						TGase1
Segment 2	4	4	9	4	4	0	4	2	3	9	6	10	6	5	11	23	10	6	11	13	7	32	9	2	14	53	11	5	27	4	9	31	8	17	6	7	10	16	10	10	10	6	8	7	9	15	5	28	7
Segment 3	5	6	21	4	3	7	6	4	4	8	12	9	12	5	12	20	17	11	30	28	30	12	9	3	18	10	21	17	10	3	6	19	11	15	16	7	30	23	10	15	24	11	20	22	12	26	7	23	13
Segment 4	25	6	26	6	12	6	3	17	13	25	24	41	17	9	47	80	30	32	77	61	41	46	6	12	23	28	22	17	35	20	6	18	22	35	31	30	55	37	33	39	41	52	38	27	68	14	28	40	36
Segment 5	21	5	35	4	39	18	12	32	32	53	59	62	21	8	107	96	36	44	101	47	97	61	18	28	35	19	52	31	37	23	5	17	56	58	24	24	85	28	102	35	40	41	80	19	143	73	63	70	40
Segment 6	72	6	140	6	53	19	14	27	3	37	52	33	21	23	54	34	49	55	73	81	100	58	8	11	36	45	49	36	76	47	5	2	21	63	13	22	61	23	91	31	27	23	27	44	98	115	38	94	55
Segment 7	54	8	92	9	40	16	26	5	21	18	29	25	28	11	34	26	30	32	30	20	70	61	14	19	39	22	39	22	98	34	3	6	22	67	39	20	51	24	26	31	20	20	33	50	37	43	18	50	48
[truncated: 93 more columns]
